# Supplementary material for: Identifying Frailty Risk in Older Adults: The Predictive Value of Functional Tests and Center-of-Pressure-Based Postural Metrics
Source: J Clin Med. 2025 Sep 5;14(17):6266. doi: 10.3390/jcm14176266 (PMC12429373; doi:10.3390/jcm14176266)
Supplement: Supplementary file 1 [file jcm-14-06266-s001.zip]

Archive with 1 entries (1 files):
- jcm-3826763-supplementary.pdf
